# Supplementary material for: Ophthalmic Bimatoprost-Loaded Niosomal In Situ Gel: Preparation, Optimization, and In Vivo Pharmacodynamics Study
Source: Polymers (Basel). 2023 Nov 6;15(21):4336. doi: 10.3390/polym15214336 (PMC10649908; doi:10.3390/polym15214336)
Supplement: Supplementary file 1 [file polymers-15-04336-s001.zip]

Archive with 1 entries (1 files):
- polymers-2643878-SI.pdf
